# Supplementary material for: The validation of the Beijing version of the Montreal Cognitive Assessment in Chinese patients undergoing hemodialysis
Source: PLoS One. 2020 Jan 9;15(1):e0227073. doi: 10.1371/journal.pone.0227073 (PMC6952078; doi:10.1371/journal.pone.0227073)
Supplement: S2 Table — (XLSX) [file pone.0227073.s003.xlsx]

## Sheet: Sheet1
Subject number	AVLT 5	AVLT1-5	CFT-memory	SDMT	TMT-A	TMT-B	SCWT-T	SCWT-C	AFT	BNT	CFT-copy	MMSE	MoCA-BJ
01-001	8	17	6	22	30	80	116	47	14	30	32	23	14
01-002	5	19	10	27	88	198	86	35	19	23	32	24	20
01-003	2	20	30	27	72	182	104	50	12	29	36	23	19
01-004	6	33	12	26	90	200	90	40	10	29	29	26	25
01-005	3	24	10	14	140	289	71	49	22	23	27	21	21
01-006	4	33	6	23	72	182	56	48	13	28	36	18	20
01-007	4	40	17	22	63	140	170	46	15	29	18	23	19
01-008	1	13	9.5	22	129	232	107	48	14	25	26	28	25
01-009	7	23	20	40	57	70	68	48	17	29	34	16	23
01-010	4	50	16	31	95	198	75	50	18	30	30	23	14
01-011	0	34	12	27	134	215	140	48	13	30	14	26	17
01-012	2	7	19	9	104	200	190	44	16	24	29.5	18	20
01-013	2	22	4	28	140	190	75	44	25	22	28	22	22
01-014	5	31	10	29	69	117	105	40	28	23	32	24	22
01-015	5	30	4	18	63	117	77	46	18	27	20	23	19
01-016	5	15	10	23	93	163	101	43	16	27	33	18	20
01-017	6	34	19	33	25	40	50	50	15	30	32	23	15
01-018	6	29	16	41	52	78	105	45	29	29	32	25	18
01-019	3	25	6	31	65	210	116	49	15	29	34	27	24
01-020	4	21	10	31	81	158	79	43	19	28	36	27	24
01-021	7	23	10	41	99	135	120	35	17	28	29	25	21
01-022	0	33	20	49	87	240	99	43	21	30	25	23	10
01-023	4	37	25	30	84	198	100	48	20	27	32	24	20
01-024	5	27	18	22	96	197	84	50	18	29	29	25	18
01-025	6	56	14	15	78	300	276	38	19	30	22	28	25
01-026	1	13	24	34	40	60	220	46	13	27	36	25	21
01-027	4	10	12	12	76	153	200	17	9	24	32	24	14
01-028	5	18	8	23	73	215	90	47	14	21	31	25	18
01-029	2	38	30	29	119	210	60	38	18	30	36	29	23
01-030	5	30	12	40	50	127	104	49	14	25	33	25	17
01-031	8	24	8	23	40	79	110	43	13	28	31	24	20
01-032	7	38	20	27	82	192	112	39	18	28	32	22	22
01-033	12	9	0	6	282	300	350	48	6	23	2	23	14
01-034	9	44	28	29	66	188	104	44	22	29	34	28	23
01-035	1	31	10	53	78	165	119	45	23	30	25	22	22
01-036	3	23	11.5	35	74	191	62	48	21	25	33.5	30	25
01-037	3	6	2	12	100	155	200	38	9	15	30	23	19
01-038	6	26	3	0	197	300	80	47	13	27	12	27	25
01-039	5	60	14	23	20	40	92	45	17	30	29	16	23
01-040	8	27	19	30	111	190	142	40	12	25	31	25	22
01-041	2	43	6	22	63	166	118	37	23	30	36	24	20
01-042	8	47	17.5	22	85	190	130	39	11	29	33	23	11
01-043	3	16	6	16	72	186	86	45	18	26	32	24	15
01-044	2	22	16	15	73	192	153	49	13	24	34	23	19
01-045	2	34	15	18	70	170	165	42	12	29	18	25	21
01-046	3	20	5	23	96	300	101	48	21	27	29	24	21
01-047	1	41	13	23	58	229	128	33	15	27	16	18	20
01-048	0	22	15	16	155	299	197	46	14	24	17	25	21
01-049	6	22	10	30	69	116	93	46	13	28	36	26	25
01-050	4	47	14	32	47	130	76	42	18	30	28	27	24
01-051	6	22	18	20	160	252	63	48	17	27	36	25	21
01-052	1	37	28	33	46	140	62	49	20	30	32	25	18
01-053	7	42	26	29	49	83	76	49	15	29	36	28	24
01-054	3	32	11.5	22	66	188	120	48	16	25	29	24	21
01-055	5	21	4	24	95	213	84	47	22	27	28	23	10
01-056	1	12	3	15	137	300	109	37	13	14	16.5	27	20
01-057	9	35	28	22	70	212	112	47	9	29	32	23	20
01-058	10	23	12	29	50	120	105	47	15	27	34	25	22
01-059	8	34	10	23	72	210	102	45	15	30	33	16	23
01-060	6	25	15	23	92	263	90	48	24	24	30	27	27
01-061	0	21	7	15	200	300	152	46	12	27	32	29	23
01-062	0	16	2	30	55	179	99	45	18	24	16.5	24	14
01-063	7	38	0	8	300	300	111	48	10	26	5	23	10
01-064	0	23	6	17	73	141	121	47	11	28	20	28	21
01-065	2	16	4	22	73	132	75	50	15	27	34	28	27
01-066	3	31	22	38	61	121	94	49	19	29	36	23	19
01-067	12	17	30	22	73	210	110	40	15	26	36	16	23
01-068	4	34	28.5	23	12	52	76	49	24	29	36	24	20
01-069	10	29	28	24	90	240	91	46	19	25	36	23	19
01-070	2	12	26	15	106	300	124	47	20	27	36	21	21
01-071	6	55	15	23	39	61	79	42	19	27	30	16	23
01-072	5	48	29	36	50	70	72	47	29	30	32	21	21
01-073	5	14	0	45	90	176	90	49	20	28	28	25	21
01-074	2	29	10	21	77	193	106	45	17	28	28	25	21
01-075	3	35	16	21	83	165	61	46	26	30	17	24	20
01-076	9	34	6	20	72	253	88	50	25	29	24	26	26
01-077	8	40	18	26	27	130	75	48	17	29	36	16	23
01-078	2	36	15	24	24	50	40	50	23	30	30	28	27
01-079	7	23	10	11	162	171	150	46	15	29	34	25	17
01-080	2	45	15	27	70	168	118	46	15	30	28	25	21
01-081	1	12		8	228	300	318	46	8	29	2.5	23	10
01-082	0	17	2	50	55	176	125	19	18	29	20.5	28	27
01-083	2	11	7	22	118	239	175	40	15	25	13	28	26
01-084	4	18	18	24	90	120	100	48	25	30	28	27	20
01-085	1	21	18	21	123	238	103	49	16	28	30	18	20
01-086	1	36	20.5	33	76	200	82	50	19	30	33	28	28
01-087	1	9	2.5	27	63	154	90	32	12	29	10.5	28	23
01-088	2	46	18	22	21	138	119	37	22	29	36	28	26
01-089	12	36	16	24	92	127	79	47	18	29	30	21	21
01-090	3	8	0	4	223	271	101	50	15	29	5	29	25
01-091	2	40	5.5	17	188	300	133	37	10	29	11	25	21
01-092	2	12	3	28	135	300	130	50	17	30	24.5	16	23
01-093	4	46	30	30	35	184	72	50	25	29	36	27	25
01-094	6	31	20	37	70	116	78	50	21	29	33	25	21
01-095	2	23	15	32	73	163	78	49	15	30	34	30	25
01-096	10	14	6.5	33	62	189	110	50	16	29	32	24	21
01-097	3	24	11.5	38	92	209	91	49	17	27	29	25	21
01-098	6	4	11.5	15	109	276	189	40	12	23	23.5	28	24
01-099	3	28	18	22	60	127	50	50	12	30	34	25	21
01-100	4	46	16	38	49	112	117	40	21	29	32	27	24
01-101	6	14	5	5	100	207	89	47	10	27	10	24	20
01-102	2	36	26	44	44	75	70	50	21	29	33	25	17
01-103	8	13	28	39	200	300	180	48	16	22	34	27	24
01-104	6	31	18	31	68	198	190	17	12	29	18	28	26
01-105	6	60	25	29	48	77	47	48	28	29	34	24	21
01-106	7	22	24	28	72	204	74	47	20	29	36	26	24
01-107	2	38	8	29	54	130	80	50	17	29	30	24	20
02-001	12	39	28	29	53	97	56	50	23	30	34	28	28
02-002	2	21	18	24	39	140	73	50	18	29	35	23	10
02-003	9	18	26	22	93	171	88	49	17	28	36	25	21
02-004	2	39	20	22	62	151	111	44	18	29	35	22	22
02-005	8	41	21.5	30	87	193	100	50	26	29	33	23	10
02-006	0	28	4.5	15	59	143	45	46	23	29	31	27	25
02-007	7	23	10	22	90	169	71	47	17	28	34	20	23
02-008	8	30	8	23	32	119	85	33	23	30	17	24	14
02-009	0	9	1	15	101	235	111	47	18	19	12	25	21
02-010	4	57	20	24	56	82	87	39	23	28	34	29	25
02-011	5	27	26	42	64	92	70	47	20	28	32	30	25
02-018	4	48	16	52	38	115	116	49	23	30	34	24	22
02-019	4	38	21	29	29	144	72	50	16	28	32	24	22
02-020	0	23	13	9	98	300	95	49	13	30	14	26	27
02-021	2	33	12	5	168	300	91	45	20	29	17	25	18
02-022	2	25	22	24	65	152	120	44	13	29	31	26	24
02-023	2	14	18	17	147	197	156	40	14	24	34	30	26
02-024	4	38	27.5	81	15	40	90	50	26	30	33	20	23
02-025	4	30	17	25	73	152	78	49	18	29	34	25	21
02-026	6	20	5	18	72	121	75	47	12	27	27	29	27
02-027	0	22	14	12	30	62	120	45	18	27	28	25	21
02-028	6	43	6	34	97	201	86	46	20	29	31	29	25
02-029	2	26	12	11	118	231	137	15	25	21	30	24	20
02-030	8	31	16	29	108	238	88	48	20	28	34	20	23
02-031	4	22	10	30	93	181	117	50	24	27	36	22	22
02-032	3	58	31	38	42	89	116	47	20	29	35	24	22
03-002	4	26	19	37	67	144	75	50	17	30	33	24	21
03-003	4	57	10	30	110	167	83	48	15	29	15	27	26
03-004	2	36	11.5	22	77	224	94	49	20	30	31	25	21
03-005	3	29	20	19	132	168	198	35	12	20	25	22	22
03-006	3	33	27	35	75	210	105	50	23	29	34	18	20
03-007	2	18	5	22	100	180	95	50	14	29	36	27	26
03-008	3	28	15	20	28	43	103	49	17	30	20	27	25
03-009	2	41	13	19	108	159	310	43	12	29	17	25	21
03-010	2	27	12	21	75	165	94	37	15	26	34	28	24
03-011	1	19	10	3	120	205	120	48	18	29	30	29	27
03-012	1	27	8	9	128	256	137	47	16	25	8	25	18
03-013	2	23	9	37	21	35	70	50	25	30	28	25	18
03-014	3	32	16.5	56	82	176	100	48	11	29	29	24	15
03-015	1	18	13	35	38	126	69	50	23	25	34	22	22
03-016	2	30	22	30	100	110	90	30	13	26	35	29	29
03-017	3	17	14	40	64	174	63	50	10	28	32	25	18
03-018	0	38	13	9	192	300	49	32	22	30	15	28	26
03-019	2	13	20	15	117	175	200	49	11	28	32	24	20
03-020	2	28	15	8	160	222	105	49	13	29	32	23	22
03-021	4	14	19	11	107	110	120	45	20	26	33	28	23
03-022	2	12	5.5	10	137	251	237	41	12	21	18.5	21	21
03-023	3	32	28	45	54	118	76	50	24	30	36	23	22
03-024	2	29	24	41	55	206	120	50	12	28	36	28	27
03-025	3	10	10.5	39	76	161	71	50	22	29	25.5	28	24
03-026	1	25	26	30	97	183	80	50	16	29	36	27	20
03-027	2	34	20	46	22	79	50	49	20	29	36	18	20
03-028	2	32	0	7	90	300	116	50	13	28	30	25	17
03-029	2	19	15	32	78	177	127	49	12	29	24	26	27
03-030	0	20	10.5	21	75	226	107	48	13	24	30	30	24
03-031	2	21	13	25	60	145	100	50	13	28	15	27	27
03-032	2	25	13	31	30	62	80	40	20	28	29	23	19
03-033	4	28	20	23	59	171	84	49	21	30	32	28	20
03-034	2	26	8	32	55	81	105	49	15	28	29	28	20
03-035	0	50	13	24	148	300	141	39	15	26	16	23	19
03-036	2	33	20	33	78	192	91	46	17	28	32	24	14
03-037	3	9	9	14	90	150	110	36	12	30	34	18	20
04-001	7	16	16	22	98	210	106	41	20	30	32	23	19
04-002	6	26	24	29	60	120	90	50	16	28	36	27	28
04-003	5	26	28	35	73	141	121	50	13	29	36	23	19
04-004	3	28	28	23	85	160	88	50	21	29	34	25	19
04-005	2	17	18	34	115	268	180	44	18	28	18	25	18
04-006	4	34	21	31	28	70	121	46	10	27	32	21	21
04-007	5	11	12	5	122	179	100	40	3	23	36	23	19
04-008	4	57	15	28	67	140	98	11	15	29	18	21	21
04-009	6	13	8	13	100	182	181	42	12	28	20	25	21
04-010	4	15	20	23	83	224	90	49	13	30	36	26	17
04-011	6	9	20	19	200	300	270	44	9	23	31	28	16
04-012	4	37	15	33	50	150	120	45	10	29	32	25	17
04-013	5	16	6	60	72	218	85	39	12	20	32	24	21
04-014	7	12	0	1	155	300	89	50	9	18	4	24	15
04-015	8	23	13	23	85	135	10	40	15	29	32	25	21
04-016	8	46	14	25	49	88	72	48	24	30	31	23	22
04-018	6	33	10	31	89	208	103	47	17	29	34	25	17
04-019	10	12	4	10	207	300	127	44	13	26	10	18	20
04-020	6	39	14	29	40	110	80	43	10	29	32	25	21
04-021	5	27	14	41	59	119	62	48	24	30	28	25	22
04-022	9	45	3	18	143	300	114	37	17	29	6	24	20
04-023	3	38	13	22	60	300	100	47	9	29	28	25	18
04-024	9	45	20	38	58	125	92	40	30	29	32	18	21
04-025	6	25	18.5	44	62	90	90	50	19	23	33	23	22
04-026	8	24	5.5	23	88	184	70	50	12	29	29	25	21
04-027	9	29	20	41	60	127	73	50	23	30	34	27	26
04-028	7	46	11	29	29	67	103	40	18	28	31	24	14
04-029	7	48	10	23	80	195	70	49	18	28	34	24	14
04-030	5	20	12	43	99	247	64	47	24	29	30	25	18
04-031	5	37	20	22	96	167	76	50	20	29	34	23	10
04-032	6	47	30	33	53	107	119	32	19	30	36	21	21
04-033	8	18	0	10	101	300	137	48	12	27	0	27	24
04-034	7	44	16.5	38	90	226	88	50	17	30	29	23	20
04-035	7	40	20	23	59	92	112	40	16	23	31	24	20
04-036	6	42	2	2	261	300	197	38	12	22	16	26	26
04-037	7	32	24.5	45	45	116	61	50	20	26	36	29	29
04-038	4	20	20	53	61	230	53	41	21	30	32	23	20
04-039	4	33	22	47	29	108	75	49	24	28	35	25	21
04-040	8	17	10	24	87	171	57	50	15	27	32	25	17
04-041	10	26	7	22	72	200	108	45	16	25	31	20	23
04-042	5	27	13	37	71	174	112	37	17	30	16	23	22
04-043	5	50	10	30	75	120	60	45	17	29	36	23	19
04-044	1	29	12	23	101	200	104	47	15	25	28	30	27
04-045	4	33	7	23	75	170	91	49	14	30	32	26	17
04-046	3	6	2	5	220	300	220	45	13	21	10	25	21
04-047	4	17	7	23	98	180	57	50	25	22	33	27	25
04-048	0	21	8	17	150	300	125	45	20	26	22	24	15
04-049	2	35	21	27	73	190	59	48	23	29	33	25	17
04-050	4	24	14	22	93	180	112	44	11	30	31	25	17
04-051	4	27	26	36	32	73	80	48	13	28	30	30	27
04-052	2	28	23	38	79	162	92	46	23	30	36	24	20
04-053	2	26	14	31	81	169	69	48	23	28	36	24	14
04-054	4	20	9	36	68	120	90	47	15	28	32	27	24
04-055	3	20	10	24	69	163	117	44	29	29	33	20	23
04-056	3	21	12	32	79	169	92	43	18	27	34	30	25
04-057	4	31	11	38	39	190	105	45	35	29	32	25	17
04-059	3	14	2	1	210	300	185	48	10	27	10	25	17
04-060	4	30	30	30	82	190	60	45	13	26	32	26	24
04-061	3	18	7	28	99	207	100	49	18	27	32	24	20
04-062	3	16	20	28	60	96	72	48	32	30	32	23	19
04-063	1	56	19.5	50	123	218	50	25	13	29	33	23	19
04-064	4	28	7	23	96	180	70	50	10	29	31	23	19
04-065	2	34	27	33	74	147	65	48	15	29	36	21	21
04-066	4	44	26	36	10	19	50	50	22	30	34	25	18
04-067	2	10	10	30	105	176	123	38	5	19	22	24	20
04-068	4	35	12	25	96	205	107	36	22	30	32	21	21
04-069	4	39	9	35	83	195	104	50	12	29	32	25	21
04-070	3	23	27	29	53	124	0	40	13	30	35	29	26
04-071	3	18	15	27	98	173	116	46	22	26	34	23	10
04-073	3	20	20	34	30	187	75	48	22	30	35	25	21
04-074	5	39	10	29	68	152	75	50	13	29	32	24	15
04-075	1	16	0	17	208	300	170	36	8	27	24	25	17
04-076	2	33	5	57	13	35	70	47	16	30	30	24	20
04-077	2	12	0	13	160	210	375	50	11	22	8	22	23
04-078	4	21	25	37	26	36	50	50	19	29	36	23	19
04-079	2	53	15	22	75	160	120	39	15	28	34	23	19
04-080	3	20	10	24	10	60	57	50	12	28	34	25	18
04-081	3	23	16	25	79	255	125	42	12	29	30	25	18
04-082	3	29	11	22	84	174	90	47	18	28	31	23	10
04-083	5	26	6	42	63	79	63	48	16	26	31	24	20
04-084	5	23	25	24	58	132	99	49	23	27	35	23	19
04-085	4	26	32	30	70	155	75	50	22	29	35	25	21
04-086	9	18	8	33	62	150	84	49	21	26	35	25	18
04-087	5	32	33	35	120	180	80	32	18	30	36	25	21
04-088	10	20	24	29	39	168	105	45	18	29	36	22	23
04-089	5	34	12.5	40	35	143	75	47	27	30	29	23	10
04-090	9	21	9	31	60	190	66	50	18	23	32	24	21
04-091	8	11	8	9	106	191	92	41	11	26	32	23	10
04-092	5	25	21	27	79	163	93	43	23	28	36	26	26
04-093	7	22	6	31	95	170	120	48	16	27	30	25	22
04-094	9	18	5	32	275	300	195	48	13	26	13.5	27	15
04-095	5	20	9	32	149	300	230	49	14	29	22	24	14
05-001	2	40	6	24	96	144	110	48	17	27	29	23	15
05-002	1	36	17	50	38	74	48	50	32	30	33	22	22
05-003	2	17	0	9	117	177	90	47	10	28	32	25	21
05-004	3	5	13.5	19	85	250	100	35	15	23	22.5	23	19
05-005	4	40	22	22	12	23	90	50	13	30	35	25	18
05-006	0	24	12	19	101	183	162	46	18	26	34	23	10
05-007	5	30	15	51	57	104	53	48	29	27	28	25	17
05-008	4	42	8	31	40	180	101	50	20	30	28	24	14
05-010	4	50	25	43	42	93	59	50	26	30	28	22	23
05-011	7	45	15	20	40	150	99	50	15	30	17	23	19
05-012	0	36	10	36	92	258	109	27	17	30	15	22	23
05-013	7	22	16	15	90	185	76	49	14	28	30	22	23
05-014	2	6	0	17	88	291	96	49	12	26	20	25	18
05-015	5	25	9	27	59	138	120	41	22	30	34	25	18
05-016	3	59	21	27	55	117	49	49	12	29	36	25	17
05-017	3	29	20	37	33	108	55	50	20	30	36	25	21
05-018	0	25	7	24	90	171	82	50	17	30	23	21	21
05-019	0	32	0	17	142	300	140	47	10	25	15	26	22
05-020	2	47	13	40	132	192	102	49	13	30	15	22	22
05-021	3	17	14	16	220	300	173	44	11	30	16	28	26
05-022	3	13	6.5	29	156	300	126	50	16	23	28	18	21
05-023	2	27	12	70	29	84	62	48	32	28	33	25	18
05-024	3	19	14	28	33	147	102	42	28	30	30	21	21
05-025	3	23	15	49	114	195	74	50	16	30	34	25	17
05-026	2	56	22	58	44	97	56	50	30	30	35	22	23
05-027	0	34	14	33	60	180	135	46	11	29	16	28	15
05-028	3	26	17	27	30	60	112	47	15	28	32	24	22
05-029	6	17	14	31	90	225	80	50	18	27	36	25	19
05-030	3	50	10	33	46	87	101	41	26	28	31	23	11
05-031	7	17	6	24	72	200	110	47	16	28	32	24	14
05-032	10	29	24	29	21	81	100	50	20	27	32	28	20
05-033	4	32	5.5	44	61	134	64	50	19	28	28	21	21
05-034	2	27	30	30	67	120	60	50	21	30	36	26	25
06-001	11	60	14	29	97	144	66	47	16	30	30	29	23
06-002	7	40	6	26	76	181	80	49	18	30	36	24	14
06-003	11	35	16	25	100	181	117	45	15	30	32	21	21
06-004	6	22	21	43	38	68	54	50	26	30	32	25	21
06-005	12	20	14	17	80	238	92	47	14	28	28	28	16
06-006	1	25	20	23	117	176	100	49	16	27	36	27	30
06-007	7	27	28	31	56	145	102	50	17	30	36	27	26
06-008	6	31	15	36	62	169	103	43	20	24	33	26	21
06-009	6	38	22	22	62	130	113	36	20	28	30	23	19
06-010	5	17	0	14	200	280	140	40	15	29	16	25	21
06-011	4	26	1	44	118	262	116	50	12	28	10	25	18
06-012	4	22	0	21	172	300	200	47	12	29	0	23	19
06-013	5	43	15	19	31	63	60	48	19	27	17	24	14
06-014	9	21	10	22	59	206	80	39	10	30	29	29	23
06-015	8	16	1	0	300	300	153	8	9	16	2	25	18
06-016	6	32	25	29	46	130	64	50	29	30	34	22	23
06-017	5	32	24	21	117	240	86	50	18	28	36	30	27
06-018	7	25	0	9	128	300	178	46	16	27	18.5	22	22
06-019	9	42	12	31	45	50	80	46	10	28	28	27	24
06-020	6	42	3.5	13	151	300	101	48	19	29	10	24	14
06-021	8	35	7.5	39	63	149	62	50	20	26	34	25	18
06-022	9	23	7	21	65	163	71	47	6	27	22	23	19
06-023	8	15	0	13	101	191	149	41	15	27	18	26	22
06-024	8	2	0	5	107	300	300	0	0	0	0	27	25
06-025	8	15	20	28	133	300	105	48	15	29	31	29	23
06-026	10	21	24	27	107	257	86	48	13	23	36	18	21
06-027	8	20	5	16	230	270	98	49	14	22	30	26	26
06-028	7	18	0	9	161	300	114	50	12	25	23	22	23
06-029	9	27	0	21	120	249	65	50	16	30	10	30	23
06-030	7	21	3.5	9	126	248	101	38	19	25	14.5	25	21
06-031	5	6	0	7	138	235	123	34	10	25	5	26	21
06-032	8	12	10	23	125	255	125	32	14	27	23	25	18
06-033	0	13	13	13	104	245	100	49	16	22	16	25	18
06-034	6	37	8	45	73	143	80	48	27	30	30	26	21
06-035	2	37	30	36	48	233	75	50	22	29	36	27	24
06-036	0	36	14	27	67	159	142	42	21	30	36	29	25
06-037	1	17	3	25	71	145	116	50	21	27	31	25	18
06-038	3	46	26	24	39	117	143	46	18	29	36	26	21
06-039	3	33	15	6	79	210	210	50	17	30	17	26	21
06-040	5	21	28	25	72	215	97	49	12	28	36	27	24
06-041	2	43	29	68	15	29	50	50	29	30	36	27	30
06-042	1	19	10	43	53	126	92	32	23	28	33	30	26
06-043	3	22	2	8	173	273	110	47	13	26	6	26	22
06-044	3	45	17	60	43	75	103	48	15	27	28	26	22
06-045	5	27	7	20	73	143	121	43	18	30	13	22	23
06-046	5	7	4	34	97	144	0	0	12	27	25	30	23
06-047	4	23	14	18	163	288	161	45	16	28	17	29	26
06-048	7	41	6	12	173	237	115	49	12	27	30	27	28
06-049	8	15	7	13	160	300	250	47	13	24	9	26	21
06-050	0	16	0	7	147	255	123	50	12	29	5	27	25
06-051	2	25	15	23	90	174	71	47	17	24	31	27	24
06-052	3	14	6	23	52	135	75	48	21	27	33	26	25
06-053	2	21	6	13	197	300	86	46	18	28	29	27	24
06-054	6	27	10	20	76	184	300	45	16	29	28	30	23
06-055	2	25	0	6	234	234	254	39	13	30	0	26	24
07-001	10	21	0	23	30	300	55	25	11	29	0	27	21
07-002	8	16	0.5	30	112	154	62	47	13	21	3	24	21
07-003	2	42	19	27	69	220	54	49	27	29	34	27	30
07-004	6	24	3	14	181	300	147	31	14	26	11	22	20
07-005	6	37	18.5	51	69	147	61	42	20	30	30.5	27	26
07-006	5	50	14	48	71	159	82	49	15	30	28	25	22
07-007	7	19	5	0	300	300	271	44	19	24	12	30	30
07-009	4	15	13	3	107	228	52	48	14	28	16	26	22
07-010	5	28	28	1	70	228	131	46	17	29	32	26	26
07-011	8	20	7	22	71	198	95	41	15	23	32	27	21
07-012	8	35	22	31	74	192	112	39	26	30	32	18	21
07-013	8	29	20	39	74	99	75	48	23	28	36	29	26
07-014	8	35	32	22	77	182	75	48	19	30	32	23	19
07-015	9	39	0	13	62	125	105	43	12	28	22	24	14
07-016	8	41	24	36	25	51	55	50	19	30	34	26	22
07-017	9	14	12	39	63	144	74	49	17	27	29	27	21
07-018	6	57	12	25	148	300	348	38	12	27	15	24	14
07-019	7	25	5	21	153	200	102	43	11	16	13.5	24	22
07-020	8	50	9.5	16	58	194	89	47	19	30	20.5	25	18
08-001	5	15	7	39	30	121	117	42	18	30	15	29	22
08-002	2	52	18	24	96	195	39	50	24	29	32	27	25
08-003	6	39	22.5	30	33	43	47	50	21	27	36	25	18
08-004	6	18	10	33	169	286	57	43	20	21	24	26	24
08-005	6	20	8	10	107	272	98	45	22	24	22	26	17
08-006	8	43	16	20	40	106	160	50	17	30	17	26	24
08-007	3	20	2	18	65	128	120	47	15	26	18	28	24
08-008	5	31	10	20	82	182	98	29	9	30	13	26	25
08-009	8	24	8	23	96	215	109	46	19	25	32	21	21
08-010	0	31	0	11	197	300	108	43	13	26	3	23	10
08-011	6	23	20	39	90	163	78	50	23	28	36	29	22
08-012	1	9	4	24	95	168	105	47	15	16	26	26	24
08-013	3	29	14	28	55	124	85	47	21	30	32	23	10
08-014	1	12	28	39	72	190	130	37	20	28	34	28	27
08-015	5	18	10	23	75	160	94	50	19	29	32	21	21
08-016	3	31	16	30	60	214	118	39	23	30	17	28	21
08-017	8	25	7	30	5	15	70	48	14	27	36	22	23
08-018	6	53	5	31	78	136	118	46	23	30	32	22	23
08-019	5	33	16	9	98	300	201	27	13	29	18	27	27
08-020	4	12	7.5	9	193	300	101	33	12	26	19	27	25
08-021	4	36	30	26	88	212	104	50	12	28	36	29	24
08-022	2	40	14	31	30	58	90	40	14	29	28	28	21
08-023	3	19	1	16	100	150	104	40	19	24	6	22	23
08-025	4	31	30	19	77	202	166	47	17	29	36	26	27
08-026	6	34	22	17	167	215	115	47	12	28	34	21	21
08-027	7	57	15	29	25	58	72	44	15	23	32	25	21
08-028	11	30	11	22	72	180	90	50	25	29	34	21	22
08-029	3	17	4	23	105	233	225	20	9	27	30	21	21
08-030	5	47	10	25	72	109	107	39	39	30	32	29	22
08-031	6	30	6	42	96	195	80	46	18	30	35	25	21
08-032	7	34	9	60	42	127	68	50	22	30	36	30	22
08-033	4	36	21	39	17	31	76	50	19	28	32	28	21
08-034	6	31	16	35	98	197	76	46	21	27	34	23	19
09-001	4	20	9	17	191	279	137	40	17	27	31	16	22
09-002	4	39	10	39	95	260	105	39	21	30	17	28	24
09-003	7	27	20	34	25	100	65	48	20	30	30	30	22
09-004	12	12	8	27	62	170	64	48	12	24	17	16	22
09-005	4	19	0	39	180	290	60	47	6	17	0	21	21
09-006	6	16	21	62	39	94	75	50	18	30	32	28	26
09-007	5	16	8	26	52	150	81	47	13	20	32	24	14
09-008	5	26	16	47	55	97	65	50	23	30	34	25	21
09-009	8	52	12	15	59	75	68	49	13	27	17	26	17
09-010	11	30	10.5	23	68	174	59	50	24	27	33	26	24
09-011	9	20	18	38	30	110	90	45	20	28	34	22	23
09-012	3	33	12	9	79	197	102	32	17	30	14	25	18
09-013	4	35	22	33	45	75	86	47	17	28	32	24	15
09-014	5	41	26	32	73	212	75	49	21	30	38	28	24
09-015	4	32	18	16	250	300	90	45	18	29	30	25	21
09-016	7	34	31	42	15	25	50	50	15	30	35	21	21
09-017	5	46	14	28	72	163	125	47	15	30	16	23	19
09-018	1	23	32	31	40	52	120	43	10	29	35	25	17
09-019	7	35	11.5	22	76	205	80	49	27	28	31	27	25
09-020	7	41	2	36	59	109	96	32	9	30	36	28	19
09-021	2	28	30	29	75	166	96	49	15	30	34	28	21
09-022	8	14	16	22	90	179	111	11	15	23	30	21	22
09-023	9	33	10	32	65	216	103	39	12	29	31	30	22
09-024	4	39	20	43	17	27	75	50	15	30	34	26	23
09-025	4	36	30	36	15	110	45	48	14	29	36	27	14
09-026	5	26	7	46	120	240	60	50	10	30	36	26	23
09-027	8	52	16	60	30	90	60	46	15	29	32	28	24
09-028	7	24	21	29	64	162	70	47	24	28	32	24	15
09-029	4	22	18	36	71	147	93	50	18	28	36	16	22
09-030	3	29	12	34	83	119	109	36	17	30	36	23	13
09-031	3	16	4	23	140	245	90	48	17	28	34	27	26
09-032	6	38	19	26	90	175	115	48	20	29	32	26	24
09-033	0	11	8.5	5	177	250	201	34	15	23	16	29	25
09-034	11	45	9	29	75	110	105	40	18	29	32	16	22
09-035	8	32	12	22	98	218	110	42	22	29	36	24	20
09-036	8	30	14.5	27	95	197	79	43	8	29	31.5	24	21
09-037	11	10	0	7	300	300	135	50	6	26	18	27	26
09-038	8	41	16	30	80	196	87	46	17	29	32	24	14
09-039	5	29	25	32	87	210	115	48	14	26	35	26	23
09-040	3	53	30	43	60	96	45	50	29	30	34	26	23
09-041	2	17	7	20	90	190	117	30	12	24	22	24	14
09-042	10	36	9	32	12	198	112	47	30	30	36	24	21
09-043	6	30	17	30	30	42	100	50	19	29	32	28	24
09-044	11	17	8	33	63	183	120	43	15	28	29	27	15
09-045	4	30	13	48	22	32	77	50	18	30	29	27	15
09-046	2	29	8	39	71	162	65	45	16	29	34	27	25
09-047	12	21	10	26	99	215	123	50	15	29	36	24	14
09-048	11	24	0	9	158	180	148	46	7	29	36	28	24
09-049	5	23	8	30	111	239	127	47	19	24	17	28	23
09-050	11	25	7	19	20	35	82	50	8	30	23	27	25
09-051	2	33	21	13	117	193	59	50	17	28	30	25	21
09-052	12	20	8	18	20	50	103	49	12	29	23	25	22
09-053	0	11	7.5	10	103	300	121	48	20	23	22.5	28	19
09-054	7	43	14	17	35	104	76	47	10	29	17	26	24
09-055	1	25	12	16	105	267	103	33	14	26	16	30	26
09-056	1	47	8.5	41	64	80	65	48	18	29	32	27	25
09-057	0	36	9	22	19	138	159	43	32	30	36	25	18
09-058	0	20	3	34	68	238	97	36	12	27	16	26	24
09-059	8	37	28	22	55	120	72	50	23	29	33	21	21
09-060	2	17	5	15	211	300	125	38	12	21	16	22	23
09-061	0	45	16	12	121	161	153	47	11	29	34	27	24
09-062	1	44	28	58	62	101	58	49	20	30	35	28	19
09-063	4	59	25	50	32	98	69	41	21	26	32	22	20
09-064	7	22	13	32	39	300	138	42	12	30	28	29	25
09-065	10	21	7	23	80	169	107	41	18	29	30	25	17
09-066	4	28	17.5	30	58	144	116	40	22	26	35	28	24
09-067	11	44	9	16	108	276	115	49	12	30	9.5	16	22
09-068	9	24	12	19	133	258	109	47	17	30	38	27	24
09-069	2	27	10	14	228	300	210	46	13	28	30	25	18
09-070	4	18	7	27	60	111	77	44	13	26	21.5	26	23
09-071	7	19	8	31	55	128	95	50	24	28	33	26	26
09-072	3	32	15	25	14	35	116	42	16	30	34	26	23
09-074	9	17	7.5	27	66	121	80	44	13	30	28.5	24	20
09-075	9	27	14.5	41	59	121	54	50	17	30	36	28	24
09-076	5	21	17	46	46	69	48	48	13	30	32	25	18
09-077	4	30	9.5	29	66	98	109	37	16	28	24.5	27	27
09-078	2	48	15	20	56	147	113	39	17	26	16	22	20
09-079	10	47	15	45	48	96	115	38	21	29	32	25	18
09-080	12	13	5	12	165	300	84	50	19	30	30	30	24
09-081	1	32	9	20	31	67	92	32	23	30	10	25	21
09-082	0	54	4	16	142	198	253	35	16	30	25	27	26
09-084	10	12	0	15	153	275	119	50	12	21	23.5	23	16
09-085	12	17	20	26	56	205	110	49	12	28	34	18	20
09-086	10	41	24	69	11	20	72	49	28	30	31	16	22
09-087	3	12	10	12	300	300	95	42	16	26	30	30	24
09-088	3	30	12	23	81	153	97	45	15	30	36	25	21
09-089	7	49	10	36	59	131	49	57	17	29	29	23	19
09-090	7	42	16	14	60	170	150	46	15	29	18	25	17
10-001	5	20	14	1	300	300	174	32	11	22	28	21	21
10-002	7	31	21	60	54	108	66	49	29	27	32	23	10
10-003	7	53	16	30	120	240	168	39	8	28	17	28	24
10-004	6	17	10	39	162	261	328	36	8	29	25	18	21
10-005	6	26	0	6	150	256	135	48	11	28	4	16	22
10-006	5	26	0	23	30	60	116	46	8	30	31	21	21
10-007	6	36	21	44	48	121	70	50	17	30	31	24	22
10-008	8	43	26	28	30	47	50	44	16	30	34	27	14
10-009	4	39	23	45	15	55	80	50	17	30	34	26	26
10-010	5	39	18	22	20	45	130	50	23	29	34	27	26
10-011	5	58	11	27	93	137	110	50	11	29	34	24	20
10-012	7	16	6	25	68	190	100	49	15	28	31	18	21
10-013	4	40	16	20	158	246	70	50	19	29	34	29	26
10-014	9	15	3.5	15	154	300	70	35	13	22	12	29	25
10-015	4	27	18	24	80	109	75	47	21	28	36	24	20
10-016	4	36	8	28	94	218	103	41	21	29	32	18	20
10-017	7	14	14	28	47	90	100	49	22	29	33	29	23
10-018	5	46	20	29	68	180	105	41	17	27	34	24	15
10-019	7	21	14	41	116	194	86	26	15	28	36	25	17
10-020	4	17	31	31	62	97	117	42	28	30	36	25	17
10-022	0	22	7.5	9	105	266	66	50	20	25	36	26	26
10-023	5	28	28	33	30	137	93	45	11	29	36	24	20
10-024	4	14	0	0	123	129	300	40	10	28	28	27	25
10-025	5	18	11	13	104	265	82	49	15	27	28	29	25
10-026	4	19	27	24	74	152	112	40	11	28	32	24	15
10-027	5	20	6	23	90	192	105	49	15	27	32	18	20
10-028	3	19	0	38	30	279	130	45	14	27	8	25	18
10-029	5	31	8	27	60	130	128	43	17	28	33	25	17
10-030	8	24	5	23	50	90	80	41	17	30	29	26	23
10-031	6	60	19	29	63	98	89	42	27	29	32	26	26
10-032	6	22	13	26	99	198	120	42	12	30	30	16	22
10-033	4	12	2	2	125	300	130	40	15	29	22	26	23
10-034	2	24	7	44	48	147	78	50	23	29	29	18	20
10-035	2	55	34	38	39	88	103	49	28	30	36	22	22
10-036	8	37	16	52	16	101	61	47	21	29	32	23	13
10-037	4	38	9	30	65	136	117	38	22	25	34	21	21
10-038	2	13	17	30	146	195	105	47	13	23	29	24	14
10-039	11	38	27	42	28	122	85	49	26	30	35	25	17
10-040	6	17	24	23	72	142	83	47	20	28	36	25	17
10-041	2	17	10	26	111	216	80	39	21	24	28	21	21
10-042	5	26	12	21	83	270	82	46	15	28	36	30	25
10-043	6	29	17	26	100	159	64	50	12	29	30	23	10
10-044	7	60	12	5	37	158	107	0	27	30	11	30	24
10-045	6	26	8	33	25	35	103	50	19	27	30	16	22
10-046	12	33	6	28	48	92	70	43	27	30	31	26	25
10-047	9	23	32	24	98	184	112	49	11	30	36	26	17
10-048	2	11	2	17	80	171	135	48	19	29	5	24	20
10-049	5	9	0	23	100	250	107	11	8	20	3.5	24	20
10-050	3	32	30	26	54	135	57	50	18	29	32	30	24
10-051	4	41	16	36	42	215	73	48	27	30	36	27	25
10-052	4	48	8	20	139	300	169	32	10	23	14	29	22
10-053	6	25	2.5	12	192	300	174	18	13	28	5	30	30
10-054	6	16	30	25	73	210	60	47	22	25	36	27	28
10-055	0	20	17.5	20	135	210	70	50	15	27	33	28	25
10-056	0	46	10	9	59	130	138	47	23	30	20	29	24
10-058	5	34	10	23	88	130	120	43	21	30	28	16	22
10-059	1	26	28	22	67	140	68	49	16	29	36	16	22
10-060	3	23	18	51	12	32	111	50	22	29	32	25	18
10-061	9	19	10	30	71	147	92	46	18	27	32	26	23
10-062	4	13	0.5	13	148	259	301	43	7	26	18	29	18
10-063	10	17	6	33	65	125	60	47	20	27	32	27	25
10-064	12	16	22	32	74	183	110	20	6	27	36	28	27
10-065	8	24	14	30	11	130	50	48	32	27	30	27	25
10-066	5	53	32	40	30	82	132	47	27	29	35	30	27
10-067	7	16	6	22	82	210	110	43	14	19	31	24	20
10-068	7	18	6	23	90	176	93	50	18	24	31	26	23
10-069	8	46	14	36	47	72	38	50	26	28	32	29	18
10-070	5	32	23	49	50	170	105	47	23	28	29	28	27
10-071	8	28	9	31	32	102	85	49	22	29	36	21	22
10-072	5	31	30	29	52	121	105	49	15	29	32	29	18
10-073	4	27	8	34	98	95	90	46	11	29	32	18	20
10-074	7	32	14	29	58	134	65	50	29	30	32	28	26
10-075	7	15	0	21	140	240	40	2	10	23	12	22	23
10-076	7	11	10	12	156	248	55	50	15	29	26	18	21
10-077	2	5	5	10	129	300	360	45	10	20	27	29	24
10-078	10	23	12	25	90	193	86	50	17	28	32	25	18
10-079	7	22	28	43	96	210	66	44	22	22	36	28	26
10-080	8	31	23	24	70	90	112	40	14	29	33	23	13
10-081	3	15	10	23	111	130	75	47	17	25	15	16	22
10-082	8	27	0	5	207	300	286	46	13	25	0	28	26
10-083	7	14	5	37	90	180	120	46	17	28	29	25	22
10-084	8	20	5	23	40	70	119	42	20	29	32	16	22
10-085	7	36	15	13	120	259	160	37	15	29	18	24	22
10-086	5	24	6	28	140	180	130	45	17	30	26	24	20
10-087	8	29	28	53	18	35	63	46	24	30	33	23	19
10-088	0	34	2	20	210	300	102	50	12	30	3	28	25
10-089	7	17	13	28	140	300	110	45	11	19	34	23	20
10-090	7	40	32	48	40	90	62	42	25	30	36	24	21
10-091	4	50	6	26	72	165	40	50	26	30	31	26	23
10-092	4	23	10	30	63	81	105	43	13	28	34	16	22
11-001	2	16	2.5	11	134	268	150	39	11	20	10.5	30	24
11-002	6	17	9	13	100	250	249	46	10	26	14	16	22
11-003	3	35	14	32	12	25	75	49	20	30	34	30	30
11-004	12	50	25	51	11	17	70	50	21	30	33	26	23
11-005	2	20	4	6	121	300	80	46	18	23	21	28	23
11-006	8	25	6	34	116	172	94	50	22	27	30	28	24
11-007	6	37	3	36	99	144	98	30	15	23	22	29	23
11-008	5	34	15	38	62	96	63	47	20	29	35	22	23
11-009	9	5	4	3	205	300	230	28	11	16	26	29	25
11-010	5	23	14	31	30	50	90	48	11	27	31	18	21
11-011	5	12	3	14	145	180	80	46	17	23	34	22	23
11-012	6	30	0	8	255	300	91	17	10	14	2	28	22
11-013	8	24	9	30	84	177	97	47	15	25	32	21	21
11-014	4	25	4	18	72	208	100	49	10	29	17	18	20
11-015	5	20	10	29	78	173	89	43	18	27	32	18	21
11-016	8	27	24	38	57	67	56	50	21	28	35	28	27
11-017	3	11	0	7	300	300	306	40	13	18	0	22	23
11-018	7	39	25	44	20	30	100	47	22	30	34	27	25
11-020	2	40	18.5	31	10	20	72	47	23	29	30	24	21
11-021	3	28	20	8	120	220	92	48	18	30	33	16	22
11-022	3	28	3	19	126	267	118	47	17	26	19	27	24
11-023	7	29	10	23	90	207	102	33	15	30	20	29	28
11-024	5	27	18	37	83	142	51	47	23	30	36	23	10
11-025	8	17	8	18	101	173	125	25	17	28	33	23	20
11-026	6	44	14	29	47	160	105	48	17	30	31	26	24
11-027	10	24	20	29	71	103	88	44	23	27	34	23	10
11-028	12	31	28	31	87	192	120	40	19	30	36	18	21
11-029	9	36	27	41	13	25	65	50	17	30	35	27	14
11-030	6	20	2.5	21	96	300	101	48	21	27	21	18	21
11-031	7	20	4	27	31	173	73	46	25	28	28	26	23
11-032	5	35	8	28	57	193	37	48	19	29	32	18	20
11-033	10	31	11	20	137	272	64	50	12	25	32	28	24
11-034	5	29	5	2	244	300	62	45	18	28	15.5	27	26
11-035	10	39	25	68	44	98	67	50	19	30	36	26	26
